# Supplementary material for: Exercise-Induced Muscle Damage and Protein Intake: A Bibliometric and Visual Analysis
Source: Nutrients. 2022 Oct 14;14(20):4288. doi: 10.3390/nu14204288 (PMC9610071; doi:10.3390/nu14204288)
Supplement: Supplementary file 1 [file nutrients-14-04288-s001.zip]

Archive with 1 entries (1 files):
- nutrients-1890716-supplementary.pdf
